# Supplementary material for: Analysis of the glyco-code in pancreatic ductal adenocarcinoma identifies glycan-mediated immune regulatory circuits
Source: Commun Biol. 2022 Jan 11;5:41. doi: 10.1038/s42003-021-02934-0 (PMC8752754; doi:10.1038/s42003-021-02934-0)
Supplement: Supplementary file 4 — Supplementary Data [file 42003_2021_2934_MOESM4_ESM.xlsx]

## Sheet: Figure 2
	Figure 2I
	Glyco-Subtype A (Fucosylated)	Glyco-Subtype B (Basal)
	0	300
	4	120
	90	220
	0	80
	0	0
	40	140
	0	180
	10	100
	2	0
	10	240
	0	60
	30	150
	0	0
	4	60
	230	240
	0	300
	80	0
	0	180
	100	120
	0	130
	4	180
	3	250
	0
	50
	0

## Sheet: Figure 4
	Figure 4A
		ASPC1	MiaPaca	Panc-1	PaTuT	Suit-2	BxPC3	PaTuS	PL45	Su8686
	UEA	38	1.2	1.1	6.8	42.3	93.2	86.7	95.6	89
	LTA	10.7	1.1	8.8	6	3.3	33.7	64.9	78.6	60.9
	Lewis A	2.27	0.55	0.5	2.3	0.92	1.2	2.6	35.6	56.1
	Lewis B	1.28	1.9	0.6	0.8	0.18	0.76	5.4	25.75	44.1
	Lewis X	0.55	3.74	27.8	9.555	0.5385	36.63	71.65	50	98.15
	Lewis Y	0.55	3.405	0.74	1.055	8.0385	88.55	75	85.3	95.65
	Figure 4B
	Lewis Y
	ASPC1	MiaPaca	Panc1	PaTuT	Suit2	BxPC3	HPAFII	PaTuS	PL45	Su8686
	0.6	4.3	0.4	0.9	5.4	85.5	61.5	67.5	89.2	93.3
	0.5	2.5	1.1	1.2	10.7	91.6	75.6	72.5	71.4	98
	3.7	6.5		7.6		75.5		85.6	90.3
	Lewis X
	ASPC1	MiaPaca	Panc1	PaTuT	Suit2	BxPC3	HPAFII	PaTuS	PL45	Su8686
	0.6	5.4	24.6	8.9	0.4	35.8	25.5	71.3	57.5	99.3
	0.5	2.1	31	10.2	0.7	37.5	18.6	72	42.5	98
	3.2	10.5		13.1		51.7		56.7	33.1
	sLewis X
	ASPC1	MiaPaca	Panc1	PaTuT	Suit2	BxPC3	HPAFII	PaTuS	PL45	Su8686
	0.8	5.2	20.2	7.5	0.8	75.8	55.5	78.3	87.5	98.3
	1.2	3.5	18.8	13.2	2.1	67.5	38.6	79	92.5	90.5
	13.8	9		5.7		35.6		96.7	75.6
	Figure 4D
	MiaPaca	0		BxPC3	2.56334
		0			2.19808
		0			3.49867
	PaTuT	0		PaTuS	4.64122
		0			6.55065
		0		PL45	0.858297
					2.05511
					0.935162
	Figure 4G
	ASPC1					PATUT
	Control	1.51	1.61	2.46		Control	7.05	6.38	4.56
	ZEB1	18.6	20.5	17.6		ZEB1	56	40.6	58.4
	ZEB2	21.2	23.9	22.2		ZEB2	30.4	28.5	35.5
	ZEB1/ZEB2	41.1	42.3	45.3		ZEB1/ZEB2	77.2	69.2	54.1

## Sheet: Figure 5
	Figure 5H
		Mock									GALNT3 KO
		Clone #1			Clone #2			Clone #3			Clone #1			Clone #2			Clone #3
	Lewis X	129.314	125.574	105.755	84.9628	107.026	94.6857	85.2246	84.8506	82.6069	80.064	78.5682	82.6817	58.7111	54.5976	69.5558	100.258	81.9338	44.9121
	Lewis Y	110.061	106.964	97.6729	95.4663	89.6593	93.1435	110.216	99.3763	97.4406	105.919	115.21	118.307	86.4849	87.2591	89.1948	80.0585	75.8001	73.8644
	LTA	65.1807	86.3676	117.525	108.312	87.5084	92.877	127.179	117.975	97.076	94.6506	89.0902	86.8852	86.636	115.109	103.317	81.9864	88.1219	95.312
	UEA	101.555	94.3917	116.433	100.398	101.5	95.4387	96.2101	97.8632	96.2101	75.8507	89.1569	73.5652	32.3456	36.2028	38.9579	77.6404	61.6604	59.4563
	83D4		142.941	131.092	72.0029	85.3972	86.2558	87.0629	104.235	91.0125	47.6356	47.6356	43.686	64.7734	62.8845	66.3189	36.6454	31.1503	11.4023
	VVL	113.817	98.0804	126.817	81.1806	106.838	111.97	85.0464	79.2306	97.0199	73.2439	71.8755	75.6386	77.7254	97.9094	86.62	91.7173	74.9544	41.0864

## Sheet: Figure 6
	Figure 6D
	IL6
			Medium							LPS							Pam3CSK4
	Control	Control	3.328	63.938	269.774	48.68	0	0	8.588	9925.06	6626.06	3928.68	12030.2	2504.75	4970.18	3958.3	15754.8	1990.09	881.98	6910.45	3291.2	556.47	695.47
		Tn	20.948	59.144	217.698	0	84.53	0	0	9278.32	7002.54	3807.21	12657.6	2317.77	4684.4	4197.74	14840.3	2044.4	748.13	6778.31	3499.48	705.36	776.13
	Lewis x	Control	158.818	70.972	107.742	564.708	240.778	81.866	92.688	7799.45	4321.12	4707.54	12326.1	1789.6	3783.53	3473.69	12644.9	1605.72	942.4	6785.55	2357.36	399.12	430.74
		Tn	24.136	67.242	147.944	681.304	192.034	83.898	154.33	6839.08	3886.26	3856.11	10165.6	1804.56	3048.79	2675.17	10037.2	1479.24	1040.4	6607.85	2738.22	501.22	458.78
	IL10
			Medium							LPS							Pam3CSK4
	Control	Control	5.406	0	217.506	0	0	0	92.912	5837.33	3736.26	3564.81	4064.64	4980.45	4553.77	4317.27	1076.61	586.72	938.86	1350.5	1625.17	1367.86	2028.05
		Tn	23.63	0	191.944	0	20.4	0	55.78	6230.24	4562.69	3853.15	4163.91	5215.44	5040.54	4765.01	1054.9	596.095	968.995	1366.74	1666.81	1253.56	1775.34
	Lewis x	Control	86.006	0	142.008	197.306	258.992	156.652	383.142	7757.73	5331.38	4553.66	4206.26	6533.86	6255.57	6400.17	1274.42	633.395	1272.69	1762.5	2150.01	1672.85	2623.18
		Tn	82.492	0	170.904	219.6	217.322	156.652	552.656	8316.16	4891.78	4337.4	3912.39	6368.27	5622.77	6411.59	1322.37	694.45	1126.26	1621.37	2152.67	1639.66	2356.82
	TNFα
			Medium							LPS							Pam3CSK4
	Control	Control	0	0	0	3.3425	139.907	3.3425		771.947	2227.95	1556.37	1557.61	1872.34	3067.15		224.205	87.705	72.4175	136.102	195.887	338.673
		Tn	0	0	0	11.14	114.627	155.798		754.173	2248.03	1585.04	2215.6	1721.53	3524.31		231.048	104.043	78.9	186.007	190.945	353.52
	Lewis x	Control	5.485	0	0	23.8925	77.9225	218.15		817.23	1854.77	1366.63	1513.29	1997.76	3311.62		197.82	99.135	62.02	100.567	183.535	414.257
		Tn	0.0012	0	21.485	11.14	69.085	172.338		726.995	1840.57	1390.73	1267.36	2030.82	3349.55		220.725	100.34	55.8725	88.9475	253.817	452.74
	Figure 6E
	Mock	Clone #1	50.4	62	60.7
		Clone #2	49.4	58.8	49.9
		Clone #3	54.9	65	56
	GALNT3 KO	Clone #1	16.9	17.3	7.53
		Clone #2	31.1	30.8	19.6
		Clone #3	12.8	11.2	32.3
	Figure 6G
	IL10
		Medium	365.225	229.265	522.614	123.327
		BxPc3	424.699	333.228	450.695	185.338
		PaTuS	649.676	403.485	744.75	574.019
		PL45	865.246	450.745	1004.78	372.562
		MiaPaca2	474.639	458.263	748.192	622.194
		PaTuT	572.893	473.982	803.856	267.584
	IL10
		Medium	287.382	252.102	351.748	320.811
	Mock	Clone #1	522.924	362.24	562.288	421.438
		Clone #2	430.19	379.941	597.408	469.293
	GALNT3 KO	Clone #1	363.925	301.969	314.185	185.216
		Clone #3	398.195	345.983	387.382	333.214

## Sheet: Figure S5
	Figure S5H
	Lewis x - PaTuS				VIM2 - BxPC3				Lewis x - PL45				VIM2 - PL45
	Control	Benzyl GalNAc	Kifunesine		Control	Benzyl GalNAc	Kifunesine		Control	Benzyl GalNAc	Kifunesine		Control	Benzyl GalNAc	Kifunesine
	105.007	27.5382	117.232		100	39.3768	145.184		100	39.8305	123.842		100	19.8515	135.644
	94.993	28.3727	109.875		100	45.9542	145.344		100	41.8079	129.492		100	16.0759	127.004
					92.7762	42.6346	134.844		119.492	33.3333	137.116		117.327	18.8614	149.01
					107.786	42.4427	156.489		83.6879	34.9882	141.844		85.2321	16.9198	115.612
